# Supplementary material for: Sequential Co-Immobilization of Enzymes on Magnetic Nanoparticles for Efficient l-Xylulose Production
Source: Int J Mol Sci. 2024 Feb 27;25(5):2746. doi: 10.3390/ijms25052746 (PMC10932307; doi:10.3390/ijms25052746)
Supplement: Supplementary file 1 [file ijms-25-02746-s001.zip]

Archive with 1 entries (1 files):
- ijms-2857857-supplementary.pdf
